# Supplementary material for: Changes in the Host Gut Microbiota during Parasitization by Parasitic Wasp Cotesia vestalis
Source: Insects. 2022 Aug 24;13(9):760. doi: 10.3390/insects13090760 (PMC9506224; doi:10.3390/insects13090760)
Supplement: Supplementary file 1 [file insects-13-00760-s001.zip]

Archive with 7 entries (7 files):
- insects-1869976-Figure S1.pdf
- insects-1869976-Figure S2.pdf
- insects-1869976-Table S1.xlsx
- insects-1869976-Table S2..xlsx
- insects-1869976-Table S3.xls
- insects-1869976-Table S4.xls
- insects-1869976-Table S5.xls
