# Supplementary material for: Changes in the Host Gut Microbiota during Parasitization by Parasitic Wasp Cotesia vestalis
Source: Insects. 2022 Aug 24;13(9):760. doi: 10.3390/insects13090760 (PMC9506224; doi:10.3390/insects13090760)
Supplement: Supplementary file 1 [file insects-13-00760-s001.zip › insects-1869976-Table S1.xlsx]

## Sheet: Sheet1
Primers	Primer sequences（5'-3')
338F	GGACTACHVGGGTWTCTAAT
806R	ACTCCTACGGGAGGCAGCAG
27F	AGAGTTTGATCCTGGCTCAG
1492R	GGTTACCTTGTTACGACTT
