# Supplementary material for: Changes in the Host Gut Microbiota during Parasitization by Parasitic Wasp Cotesia vestalis
Source: Insects. 2022 Aug 24;13(9):760. doi: 10.3390/insects13090760 (PMC9506224; doi:10.3390/insects13090760)
Supplement: Supplementary file 1 [file insects-13-00760-s001.zip › insects-1869976-Table S2..xlsx]

## Sheet: Sheet1
Isolate strains	GenBank No.	Closest related species	Identity(%）	Taxonomy
				Phylum	Class	Order	Family	Genus
3 DPP-1	ON386164	Neisseria perflava, NR_117694.1	99	Proteobacteria	Betaproteobacteria;	Neisseriales	Neisseriaceae	Neisseriaceae
3 DPP-2	ON386165	Enterococcus termitis,NR_042406.1	99	Firmicutes	Bacilli	Lactobacillales	Enterococcaceae	Enterococcus
3 DPP-3	ON386166	Klebsiella variicola, NR_025635.1	99	Proteobacteria	Gammaproteobacteria	Enterobacterales	Enterobacteriaceae	Klebsiella
3 DPP-4	ON386167	Cedecea lapagei,NR_126317.1	99	Proteobacteria	Gammaproteobacteria	Enterobacterales	Enterobacteriaceae	Cedecea
3 DPP-5	ON386168	Klebsiella pneumoniae,NR_117683.1	99	Proteobacteria	Gammaproteobacteria	Enterobacterales	Enterobacteriaceae	Klebsiella
3 DPP-6	ON386169	Citrobacter freundii, NR_113340.1	99	Proteobacteria	Gammaproteobacteria	Enterobacterales	Enterobacteriaceae	Citrobacter
3 DPP-7	ON386170	Staphylococcus warneri, NR_025922.1	99	Firmicutes	Bacilli	Bacillales	Staphylococcaceae	Staphylococcus
3 DPP-8	ON386171	Carnobacterium maltaromaticum, NR_044710.2	97	Firmicutes	Bacilli	Lactobacillales	Carnobacteriaceae	Carnobacterium
CK3-1	ON386157	Stenotrophomonas maltophilia,NR_041577.1	99	Proteobacteria	Gammaproteobacteria	Xanthomonadales	Xanthomonadaceae	Stenotrophomonas
CK3-2	ON386158	Acinetobacter soli,NR_044454.1	99	Proteobacteria	Gammaproteobacteria	Moraxellales	Moraxellaceae	Acinetobacter
CK3-3	ON386159	Enterobacter ludwigii,NR_042349.1	99	Proteobacteria	Gammaproteobacteria	Enterobacterales	Enterobacteriaceae	Enterobacter
CK3-4	ON386160	Enterococcus termitis, NR_042406.1	99	Firmicutes	Bacilli	Lactobacillales	Enterococcaceae	Enterococcus
CK3-5	ON386161	Bacillus wiedmannii, NR_152692.1	99	Firmicutes	Bacilli	Bacillales	Bacillaceae	Bacillus
CK3-6	ON386162	Cedecea lapagei,NR_126317.1	99	Proteobacteria	Gammaproteobacteria	Enterobacterales	Enterobacteriaceae	Cedecea
CK3-7	ON386163	Carnobacterium maltaromaticum, NR_044710.2	97	Firmicutes	Bacilli	Lactobacillales	Carnobacteriaceae	Carnobacterium
