# Supplementary material for: Changes in the Host Gut Microbiota during Parasitization by Parasitic Wasp Cotesia vestalis
Source: Insects. 2022 Aug 24;13(9):760. doi: 10.3390/insects13090760 (PMC9506224; doi:10.3390/insects13090760)
Supplement: Supplementary file 1 [file insects-13-00760-s001.zip › insects-1869976-Table S3.xls]

## Sheet: Sheet1
Phylum	CK1	CK3	CK6	1 DPP	3 DPP	6 DPP
Proteobacteria	0.545587	0.904134	0.679633	0.58437	0.621745	0.787714
Firmicutes	0.451031	0.0919249	0.319978	0.381096	0.367501	0.201101
Bacteroidota	0.002771	0.00364544	9.32734e-05	0.0339982	0.00991419	0.0111384
others	0.000610164	0.000295366	0.000295366	0.000536322	0.000839461	4.66367e-05
Order	CK1	CK3	CK6	1 DPP	3 DPP	6 DPP
Enterobacterales	0.544938	0.89253	0.679194	0.583526	0.619973	0.787659
Lactobacillales	0.450701	0.0917344	0.319667	0.381057	0.366782	0.201016
Flavobacteriales	0.00273991	0.00360657	5.05e-05	0.0339982	0.00990253	0.0111345
Pseudomonadales	0.000101046	0.0113444	0.000116592	8.55e-05	0.000641255	0
others	0.00151958	0.000785051	0.000971598	0.00133303	0.00270104	0.000190433
Family	CK1	CK3	CK6	1 DPP	3 DPP	6 DPP
Enterobacteriaceae	0.543943	0.870187	0.642514	0.583177	0.227028	0.76834
Carnobacteriaceae	0.439469	0.0913808	0.316131	0.381049	0.365162	0.201012
Erwiniaceae	0.000994917	0.0223429	0.0366798	0.000349775	0.392945	0.0193193
Weeksellaceae	0.00272436	0.0035988	5.05e-05	0.0339982	0.00989476	0.0111267
others	0.0128678	0.0124909	0.00462481	0.00142631	0.0049707	0.000202092
Genus	CK1	CK3	CK6	1 DPP	3 DPP	6 DPP
Enterobacter	0.517671	0.868014	0.604062	0.582827	0.224272	0.72997
Carnobacterium	0.439446	0.0913536	0.316127	0.381045	0.365162	0.201008
Pantoea	0.000994917	0.0223429	0.0366798	0.000349775	0.392945	0.0193193
unclassified_f__Enterobacteriaceae	0.026272	0.00217249	0.0384053	0.000338116	0.00265829	0.0383509
Chryseobacterium	0.00272436	0.0035988	5.05e-05	0.0339982	0.00989476	0.0111267
others	0.0128912	0.0125181	0.00467533	0.00144185	0.00506786	0.000225411
