# Supplementary material for: Changes in the Host Gut Microbiota during Parasitization by Parasitic Wasp Cotesia vestalis
Source: Insects. 2022 Aug 24;13(9):760. doi: 10.3390/insects13090760 (PMC9506224; doi:10.3390/insects13090760)
Supplement: Supplementary file 1 [file insects-13-00760-s001.zip › insects-1869976-Table S4.xls]

## Sheet: Sheet1
Phylum	Mean±SD(%)						Pvalue
	CK1	1 DPP	CK3	3 DPP	CK6	6 DPP	CK1-1 DPP	CK3-3 DPP	CK6-6 DPP
Proteobacteria	54.56±38.78	58.44±45.68	90.41±6.716	62.17±34.09	67.96±18.67	78.77±16.53	0.8852	0.1124	0.665
Firmicutes	45.1±38.91	38.11±44.09	9.192±6.889	36.75±35.04	32±18.67	20.11±18.1	0.665	0.1939	0.665
Bacteroidota	0.2771±0.3504	3.4±4.143	0.3645±0.6515	0.9914±1.885	0.009327±0.01054	1.114±2.171	1	1	0.4705
Order	Mean±SD(%)						Pvalue
	CK1	1 DPP	CK3	3 DPP	CK6	6 DPP	CK1-1 DPP	CK3-3 DPP	CK6-6 DPP
Enterobacterales	54.49±38.85	58.35±45.69	89.25±9.003	62±34.09	67.92±18.66	78.77±16.53	0.8852	0.1124	0.665
Lactobacillales	45.07±38.87	38.11±44.09	9.173±6.873	36.68±35.1	31.97±18.69	20.1±18.1	0.665	0.1939	0.665
Flavobacteriales	0.274±0.3525	3.4±4.143	0.3607±0.654	0.9903±1.885	0.005052±0.006137	1.113±2.171	1	1	0.3807
Pseudomonadales	0.0101±0.01081	0.00855±0.01096	1.134±2.268	0.06413±0.06122	0.01166±0.01322	0±0	0.8839	0.3094	0.02107
Family	Mean±SD(%)						Pvalue
	CK1	1 DPP	CK3	3 DPP	CK6	6 DPP	CK1-1 DPP	CK3-3 DPP	CK6-6 DPP
Enterobacteriaceae	54.39±39.01	58.26±45.65	87.02±13.09	22.7±14.24	64.25±15.7	76.83±14.25	0.8852	0.03038	0.665
Carnobacteriaceae	43.95±40.24	38.09±44.07	9.138±6.81	36.52±35.25	31.61±18.42	20.1±18.1	0.8852	0.1939	0.665
Erwiniaceae	0.09949±0.1948	0.2724±0.3536	2.234±4.112	39.29±38.07	3.668±5.278	1.932±2.439	0.6631	0.3123	0.8852
Weeksellaceae	0.03498±0.05867	0.09949±0.1948	0.3599±0.6545	0.9895±1.885	0.005052±0.006137	1.113±2.172	1	1	0.3807
Genus	Mean±SD(%)						Pvalue
	CK1	1 DPP	CK3	3 DPP	CK6	6 DPP	CK1-1 DPP	CK3-3 DPP	CK6-6 DPP
Enterobacter	51.77±38.1	58.28±45.68	86.8±13.49	22.43±14.13	60.41±15.41	73±10.76	0.8852	0.03038	0.3123
Carnobacterium	43.94±40.23	38.1±44.1	9.135±6.805	36.52±35.25	31.61±18.41	20.1±18.1	0.8852	0.1939	0.665
Pantoea	0.09949±0.1948	0.03498±0.05867	2.234±4.112	39.29±38.07	3.668±5.278	1.932±2.439	0.6631	0.3123	0.8852
unclassified_f__Enterobacteriaceae	2.627±5.246	0.03381±0.0604	0.2172±0.3974	0.2658±0.437	3.841±4.9	3.835±7.09	1	0.4705	0.7715
Chryseobacterium	0.2724±0.3536	3.4±4.143	0.3599±0.6545	0.9895±1.885	0.005052±0.006137	1.113±2.172	1	1	0.3807
