# Supplementary material for: Changes in the Host Gut Microbiota during Parasitization by Parasitic Wasp Cotesia vestalis
Source: Insects. 2022 Aug 24;13(9):760. doi: 10.3390/insects13090760 (PMC9506224; doi:10.3390/insects13090760)
Supplement: Supplementary file 1 [file insects-13-00760-s001.zip › insects-1869976-Table S5.xls]

## Sheet: Sheet1
Pathway level1	Pathway level2	Pathway level3	Description	CK3-Mean(%)	CK3-Sd(%)	PPD3-Mean(%)	PPD3-Sd(%)	P-value(CK3-3 DPP)
Metabolism	Global and overview maps	ko01100	Metabolic pathways	18.65	0.087	18.07	0.2987	0.03038
Metabolism	Global and overview maps	ko01110	Biosynthesis of secondary metabolites	7.122	0.0993	7.796	0.3546	0.03038
Metabolism	Global and overview maps	ko01120	Microbial metabolism in diverse environments	5.739	0.0545	5.216	0.1996	0.03038
Environmental Information Processing	Membrane transport	ko02010	ABC transporters	3.924	0.0162	4.379	0.1314	0.03038
Environmental Information Processing	Signal transduction	ko02020	Two-component system	3.916	0.1346	3.065	0.3838	0.03038
Metabolism	Global and overview maps	ko01230	Biosynthesis of amino acids	2.777	0.0571	3.14	0.232	0.03038
Metabolism	Nucleotide metabolism	ko00230	Purine metabolism	1.36	0.0404	1.623	0.174	0.03038
Genetic Information Processing	Translation	ko03010	Ribosome	1.18	0.0622	1.565	0.2998	0.03038
Cellular Processes	Cellular community - prokaryotes	ko02024	Quorum sensing	1.213	0.0242	1.541	0.2099	0.03038
Metabolism	Carbohydrate metabolism	ko00500	Starch and sucrose metabolism	1.059	0.0367	1.42	0.2952	0.03038
Cellular Processes	Cell motility	ko02040	Flagellar assembly	0.9407	0.0112	1.056	0.0738	0.03038
Metabolism	Nucleotide metabolism	ko00240	Pyrimidine metabolism	1.251	0.0866	0.7714	0.274	0.03038
Metabolism	Energy metabolism	ko00190	Oxidative phosphorylation	0.9864	0.0024	0.9539	0.0246	0.03038
Metabolism	Carbohydrate metabolism	ko00051	Fructose and mannose metabolism	0.9261	0.025	0.8213	0.0581	0.03038
Metabolism	Amino acid metabolism	ko00270	Cysteine and methionine metabolism	0.8174	0.0133	0.954	0.059	0.03038
Metabolism	Carbohydrate metabolism	ko00640	Propanoate metabolism	0.9447	0.0223	0.7338	0.0956	0.03038
Metabolism	Carbohydrate metabolism	ko00030	Pentose phosphate pathway	0.7869	0.0035	0.8701	0.0281	0.03038
Metabolism	Carbohydrate metabolism	ko00630	Glyoxylate and dicarboxylate metabolism	0.8551	0.0239	0.6383	0.1186	0.03038
Metabolism	Energy metabolism	ko00920	Sulfur metabolism	0.8113	0.0277	0.6267	0.1414	0.03038
Metabolism	Carbohydrate metabolism	ko00650	Butanoate metabolism	0.7651	0.0139	0.6195	0.0547	0.03038
Metabolism	Metabolism of cofactors and vitamins	ko00860	Porphyrin and chlorophyll metabolism	0.7902	0.0323	0.5514	0.0926	0.03038
